# Supplementary material for: Using LLMs and Explainable ML to Analyze Biomarkers at Single-Cell Level for Improved Understanding of Diseases
Source: Biomolecules. 2023 Oct 12;13(10):1516. doi: 10.3390/biom13101516 (PMC10605495; doi:10.3390/biom13101516)
Supplement: Supplementary file 1 [file biomolecules-13-01516-s001.zip]

Archive with 1 entries (1 files):
- biomolecules-2601544-supplementary.pdf
